# Supplementary material for: Chronic complement dysregulation drives neuroinflammation after traumatic brain injury: a transcriptomic study
Source: Acta Neuropathol Commun. 2021 Jul 19;9:126. doi: 10.1186/s40478-021-01226-2 (PMC8287781; doi:10.1186/s40478-021-01226-2)
Supplement: Supplementary file 2 — Additional file 2. Response of Complement Genes to TBI and Aging. Table showing for each gene in the custom-built NanoString complement panel, the effects of TBI on gene expression at day 3, day 7, day 28, year 1, and year 2 post injury (fold change and FDR). It also shows the change in complement gene expression with aging. [file 40478_2021_1226_MOESM2_ESM.xlsx]

## Sheet: Sheet1
Genes	Day 3 Post TBI Fold Change	Day 3 Post TBI False Discovery Rate	Day 7 Post TBI Fold Change	Day 7 Post TBI False Discovery Rate	Day 28 Post TBI Fold Change	Day 28 Post TBI False Discovery Rate	Year 1 Post TBI Fold Change	Year 2 Post TBI False Discovery Rate	Year 2 Post TBI Fold Change	Year 2 Post TBI False Discovery Rate	12-week-old TO 1-year-old Fold Change	12-week-old TO 1-year-old False Discovery Rate	1-year-old TO 2-year-old Fold Change	1-year-old TO 2-year-old False Discovery Rate
Adgrb1	-1.53	0.00713423	-1.46	0.00429066	-1.35	0.0106249	1.11	≥ 0.05	1.1	≥ 0.05	-1.44	0.00774348	-1	≥ 0.05
Ager	1.71	0.0270915	3.12	0.00308196	2.22	0.0181544	1.02	≥ 0.05	1.3	≥ 0.05	1.24	≥ 0.05	1.41	≥ 0.05
C1qa	4.64	0.00823776	7.53	0.0012091	3.57	0.00654353	1.07	≥ 0.05	1.09	≥ 0.05	1.03	≥ 0.05	1.41	0.0310148
C1qb	4.47	0.0132479	6.38	0.00284979	3.1	0.0099491	1.09	0.0404507	1.06	≥ 0.05	-1.03	≥ 0.05	1.31	0.0309491
C1qbp	1.15	0.0149949	1.08	≥ 0.05	1.05	≥ 0.05	1	≥ 0.05	1.02	≥ 0.05	1.07	≥ 0.05	1.02	≥ 0.05
C1qc	5.02	0.00689453	7.27	0.000983128	3.25	0.00576024	1.08	≥ 0.05	1.09	≥ 0.05	1.02	≥ 0.05	1.3	0.0309491
C1ra	2.73	0.00965214	3.31	0.0051053	1.85	≥ 0.05	-1.1	≥ 0.05	-1.08	≥ 0.05	1.5	≥ 0.05	1.17	≥ 0.05
C1s1	2.07	0.00283443	3.17	0.0234232	2.13	0.00654353	1.31	≥ 0.05	1.12	≥ 0.05	1.05	≥ 0.05	1.05	≥ 0.05
C1s2	1.47	≥ 0.05	1.14	≥ 0.05	1.11	≥ 0.05	-1.02	≥ 0.05	-1.24	≥ 0.05	1.09	≥ 0.05	-1.09	≥ 0.05
C2	1.55	0.0356701	2.64	0.00902465	2.08	0.032057	1.57	≥ 0.05	1.49	0.0397713	1.22	≥ 0.05	-1.01	≥ 0.05
C3	7.58	0.00713423	27.38	0.0012091	35.25	0.00752312	3.71	0.0210959	2.44	0.0250699	1.33	≥ 0.05	1.36	≥ 0.05
C3ar1	11.35	0.000208639	15.46	0.0015665	4.63	0.00769969	1.24	≥ 0.05	1.15	0.0397713	1.03	≥ 0.05	1.3	≥ 0.05
C4a	5.62	0.00644809	10.27	0.000938172	6.16	0.00257653	2	0.0210959	1.49	0.0397713	1.8	0.0182421	1.92	0.0309491
C4BP	1.98	0.0282894	1.57	≥ 0.05	1.11	≥ 0.05	-1.01	≥ 0.05	-1	≥ 0.05	1.33	≥ 0.05	1.1	≥ 0.05
C5ar1	7.71	0.0216227	6.25	0.0284054	1.67	≥ 0.05	1.29	≥ 0.05	-1.14	≥ 0.05	-1.58	≥ 0.05	1.18	≥ 0.05
C5ar2	2.31	≥ 0.05	3.14	0.0327149	1.61	≥ 0.05	1.23	≥ 0.05	1.11	≥ 0.05	-1.13	≥ 0.05	-1.02	≥ 0.05
C6	1.37	≥ 0.05	3.43	≥ 0.05	2	≥ 0.05	-1.19	≥ 0.05	-1.89	≥ 0.05	-1.39	≥ 0.05	-1	≥ 0.05
C7	-1.29	≥ 0.05	-1.15	≥ 0.05	1.45	≥ 0.05	1.02	≥ 0.05	-1.05	≥ 0.05	1.28	≥ 0.05	-1.02	≥ 0.05
C8a	1.01	≥ 0.05	-1.75	≥ 0.05	1.6	≥ 0.05	1.28	≥ 0.05	-1.12	≥ 0.05	-1.26	≥ 0.05	-1.06	≥ 0.05
C9	2.06	≥ 0.05	1.14	≥ 0.05	-1.13	≥ 0.05	-1.71	≥ 0.05	1.34	≥ 0.05	1.15	≥ 0.05	2.89	≥ 0.05
Calr	-1.12	0.0296188	-1.29	0.00347028	-1.18	≥ 0.05	-1.02	≥ 0.05	1.09	≥ 0.05	-1.44	0.00774348	1.1	≥ 0.05
Cd44	1.63	≥ 0.05	1.81	0.0327149	1.99	0.0408379		≥ 0.05		≥ 0.05		≥ 0.05		≥ 0.05
CD46	1.38	≥ 0.05	-1.01	≥ 0.05	3.4	0.0440492	2.21	≥ 0.05	2.02	≥ 0.05	-1.06	≥ 0.05	-1.08	≥ 0.05
CD55	-1.04	≥ 0.05	-1.09	≥ 0.05	1.16	0.0440492	-1	≥ 0.05	-1.01	≥ 0.05	-1.1	≥ 0.05	-1.1	≥ 0.05
CD59a	1.1	≥ 0.05	1.13	≥ 0.05	1.16	≥ 0.05	1.09	≥ 0.05	1.12	≥ 0.05	-1.09	≥ 0.05	1.16	≥ 0.05
CD59b	-1.03	≥ 0.05	-1.19	≥ 0.05	1.01	≥ 0.05	1.2	≥ 0.05	1.38	≥ 0.05	-1.34	≥ 0.05	1.14	≥ 0.05
CD93	3.1	0.000928286	2.46	0.0189613	1.31	0.00654353	1.35	≥ 0.05	1.2	≥ 0.05	-1.67	0.0399111	1.13	≥ 0.05
Cfb	4.87	≥ 0.05	9.28	≥ 0.05	2.58	≥ 0.05	1.37	≥ 0.05	-2.01	≥ 0.05	-1.01	≥ 0.05	1.04	≥ 0.05
Cfd	1.25	≥ 0.05	2.61	≥ 0.05	1.48	≥ 0.05	1.86	≥ 0.05	1.37	≥ 0.05	1.04	≥ 0.05	1.08	≥ 0.05
Cfh	1.89	0.0455826	2.08	0.0275599	1.53	≥ 0.05	1.15	≥ 0.05	1.02	≥ 0.05	-1.09	≥ 0.05	1.02	≥ 0.05
Cfhr1	1.25	≥ 0.05	-1.04	≥ 0.05	1.33	≥ 0.05	-1.91	≥ 0.05	-1.18	≥ 0.05	1.26	≥ 0.05	1.42	≥ 0.05
Cfhr2	2.16	0.0271902	2.35	0.0111198	1.63	0.0480298	1.22	≥ 0.05	-1.02	≥ 0.05	-1.16	≥ 0.05	1.02	≥ 0.05
Cfi	1.88	≥ 0.05	4.44	0.0327149	1.53	≥ 0.05	1.06	≥ 0.05	1.86	≥ 0.05	-1.02	≥ 0.05	1.1	≥ 0.05
Cfp	1.14	≥ 0.05	1.15	≥ 0.05	-1.69	0.0106249	1.46	0.0246477	1.06	≥ 0.05	-1.88	0.00774348	-1.27	0.0463269
Clu	1.24	0.00124309	1.67	0.00054604	1.5	0.00257653	1.17	0.0210959	1.17	≥ 0.05	-1.1	0.039658	1.02	≥ 0.05
Colec10	4.21	0.00864233	3.49	0.00869553	2.12	0.0401966	-1.28	≥ 0.05	-1.94	≥ 0.05	1.41	≥ 0.05	-1.19	≥ 0.05
Colec11	1.05	≥ 0.05	1.52	0.033794	1.29	≥ 0.05	-1	≥ 0.05	1.08	≥ 0.05	1.44	≥ 0.05	-1.21	≥ 0.05
Colec12	1.53	0.0168206	2.25	0.0015665	1.77	0.0099491	1.33	≥ 0.05	1.19	≥ 0.05	1.01	≥ 0.05	-1.12	≥ 0.05
Cpb2	1.87	≥ 0.05	1.47	≥ 0.05	-1.05	≥ 0.05	-1.84	≥ 0.05	-1.9	≥ 0.05	1.97	≥ 0.05	-1.13	≥ 0.05
Cpn1	1.64	≥ 0.05	1.77	≥ 0.05	2.06	0.0470878	1.31	≥ 0.05	1.26	≥ 0.05	1.21	≥ 0.05	-1.08	≥ 0.05
Cr1l	1.18	0.0149949	1.09	≥ 0.05	1.1	≥ 0.05	1.02	≥ 0.05	-1.01	≥ 0.05	-1.06	≥ 0.05	1.04	≥ 0.05
Cr2	1.65	≥ 0.05	1.73	≥ 0.05	1.54	≥ 0.05	1.23	≥ 0.05	1.13	≥ 0.05	1.4	≥ 0.05	-1.33	≥ 0.05
Csmd1	-1.25	0.00591302	-1.19	0.0287603	-1.04	≥ 0.05	-1.01	≥ 0.05	-1.01	≥ 0.05	-1.08	≥ 0.05	-1.05	≥ 0.05
Fcna	2.72	0.0323983	2.32	0.017926	1.06	≥ 0.05	-1.12	≥ 0.05	1.24	≥ 0.05	-1.28	≥ 0.05	1.39	≥ 0.05
Fcnb	-1.63	≥ 0.05	1.21	≥ 0.05	1.3	≥ 0.05	2.78	≥ 0.05	1.72	≥ 0.05	-2.61	≥ 0.05	-1.46	≥ 0.05
Hc	-1.08	≥ 0.05	-1.2	≥ 0.05	-1.12	≥ 0.05	-1.25	≥ 0.05	-1.03	≥ 0.05	-1.28	≥ 0.05	1.03	≥ 0.05
Itgam	4.43	0.00147443	4.69	0.00115479	2.03	0.00759427	1.08	≥ 0.05	1.1	≥ 0.05	1	≥ 0.05	1.17	≥ 0.05
Itgax	17.35	0.00980939	69.73	0.00852612	81.91	0.00654353	2.12	≥ 0.05	1.17	≥ 0.05	3.24	≥ 0.05	1.89	≥ 0.05
Lair1	2.36	0.000150875	3.03	0.00191984	1.85	0.00752312	-1.09	≥ 0.05	1.13	≥ 0.05	1.24	0.00838755	1.23	0.0309491
Lrp1	1.03	≥ 0.05	1.22	0.00185194	1.03	≥ 0.05	1.07	≥ 0.05	1.07	≥ 0.05	-1.13	≥ 0.05	1.03	≥ 0.05
Masp1	1.41	0.0270915	1.3	0.0391185	1.17	≥ 0.05	-1.01	≥ 0.05	-1.05	≥ 0.05	-1.02	≥ 0.05	-1.05	≥ 0.05
Masp2	-1.42	≥ 0.05	-1.55	≥ 0.05	-1.8	≥ 0.05	-1.02	≥ 0.05	1.32	≥ 0.05	-1.68	≥ 0.05	-1.12	≥ 0.05
MBL2	1.2	≥ 0.05	1.46	≥ 0.05	1.27	≥ 0.05	-1.23	≥ 0.05	1.04	≥ 0.05	1.92	≥ 0.05	-1.11	≥ 0.05
Megf10	1.11	≥ 0.05	1.25	0.0125549	1.29	0.00752312	1.19	≥ 0.05	1.15	≥ 0.05	-1.02	≥ 0.05	1.1	≥ 0.05
Scarf1	-1.05	≥ 0.05	1.06	≥ 0.05	-1.03	≥ 0.05	-1.2	≥ 0.05	-1.17	≥ 0.05	-1.25	≥ 0.05	1.17	≥ 0.05
Serping1	2.44	0.00283443	3.96	0.00308196	2.57	0.0099491	1.53	≥ 0.05	1.3	≥ 0.05	-1.01	≥ 0.05	1	≥ 0.05
Srpx2	1.37	0.0369487	1.04	≥ 0.05	1.8	0.00907363	1.08	≥ 0.05	1.2	≥ 0.05	1.04	≥ 0.05	1.21	≥ 0.05
Vsig4	3.12	0.0291088	3.03	0.00180147	-1.67	≥ 0.05	-1.12	≥ 0.05	1.26	≥ 0.05	-1.14	≥ 0.05	1.86	≥ 0.05
Vtn	1.09	≥ 0.05	1.15	0.0156108	1.43	0.00382885	1.17	≥ 0.05	1.14	≥ 0.05	-1.01	≥ 0.05	1.02	≥ 0.05
