# Supplementary material for: Chronic complement dysregulation drives neuroinflammation after traumatic brain injury: a transcriptomic study
Source: Acta Neuropathol Commun. 2021 Jul 19;9:126. doi: 10.1186/s40478-021-01226-2 (PMC8287781; doi:10.1186/s40478-021-01226-2)
Supplement: Supplementary file 5 — Additional file 5. Consistently Dysregulated Genes Resistant to Complement Inhibition. Table containing a list of consistently upregulated and downregulated genes that were not affected by complement inhibition. This list was used for a Reactome pathway analysis. [file 40478_2021_1226_MOESM5_ESM.xlsx]

## Sheet: Sheet1
Gene	Consistently Up- or Down-regulated
Axl	Up
Bdnf	Down
Btk	Up
C1qa	Up
Ccl3	Up
Cd109	Up
Cd33	Up
Cd86	Up
Clec7a	Up
Csf1	Up
Csf3r	Up
Ctsf	Up
Cx3cl1	Down
Cx3cr1	Up
Cxcl10	Up
Ddx58	Up
Entpd2	Up
Fabp5	Up
Fcgr1	Up
Fgd2	Up
Gbp2	Up
Gja1	Up
Gna15	Up
Gpr183	Up
Gpr34	Up
Grn	Up
Hif1a	Up
Homer1	Down
Hpgds	Up
Igf1	Up
Il21r	Up
Inpp5d	Up
Irf8	Up
Lag3	Up
Lair1	Up
Lamp2	Up
Lig1	Up
Lyn	Up
Mavs	Up
Mbd2	Up
Mgmt	Up
Mmp12	Up
Mvp	Up
Optn	Up
Pacsin1	Down
Padi2	Up
Pcna	Up
Pmp22	Up
Prkce	Down
Pros1	Up
Psmb8	Up
Ptpn6	Up
Rab6b	Down
Rpl28	Up
Rps9	Up
S100a10	Up
S100b	Up
Serpinf1	Up
Siglecf	Up
Slamf9	Up
Slc1a3	Up
Slfn8	Up
Tgm1	Up
Tlr2	Up
Tnfrsf25	Down
Trim47	Up
Tyrobp	Up
